# Supplementary material for: Genotype-Phenotype Correlations in Pediatric Hereditary Pancreatitis: Evidence from a Romanian Retrospective Cohort
Source: J Clin Med. 2026 Feb 26;15(5):1779. doi: 10.3390/jcm15051779 (PMC12985834; doi:10.3390/jcm15051779)
Supplement: Supplementary file 1 [file jcm-15-01779-s001.zip]

Archive with 1 entries (1 files):
- jcm-4108310-supplementary.pdf
